# Supplementary material for: Nitrosyl and Thionitrosyl Complexes of Technetium and Rhenium and Their Reactions with Hydrotris(pyrazolyl)borates
Source: Molecules. 2024 Aug 15;29(16):3865. doi: 10.3390/molecules29163865 (PMC11357682; doi:10.3390/molecules29163865)
Supplement: Supplementary file 1 [file molecules-29-03865-s001.zip]

Archive with 1 entries (1 files):
- molecules-3159243-supplementary.pdf
